# Supplementary material for: Prescribing-Assessment Tools for Long-Term Care Pharmacy Practice: Reaching Consensus through a Modified RAND/UCLA Appropriateness Method
Source: Pharmacy (Basel). 2021 Dec 3;9(4):194. doi: 10.3390/pharmacy9040194 (PMC8708836; doi:10.3390/pharmacy9040194)
Supplement: Supplementary file 1 [file pharmacy-09-00194-s001.zip]

Archive with 1 entries (1 files):
- pharmacy-1487418-supplementary (1).pdf
